# Supplementary material for: InSilico DB genomic datasets hub: an efficient starting point for analyzing genome-wide studies in GenePattern, Integrative Genomics Viewer, and R/Bioconductor
Source: Genome Biol. 2012 Nov 18;13(11):R104. doi: 10.1186/gb-2012-13-11-r104 (PMC3580496; doi:10.1186/gb-2012-13-11-r104)
Supplement: Additional file 3 — Intersections of differentially expressed genes in three breast cancer studies. [file gb-2012-13-11-r104-S3.TXT]

Genes intersecting breast cancer and cmap


cat(intersect(dgeCM[1:N,"SYMBOL"],dgeBC[1:N,"SYMBOL"]),sep="\n") #ISDB6354 & GSE20711 
SIAH2
GREB1
TIPARP
UCK2
WWP1
C5orf30
KCNE4
PVR
IGFBP4
MEIS3P1
SMA4
RPP40
IFRD1
FAM98A
CTPS
TMEM30B
RARA
NOVA1
TRIM8
IL6ST
AMD1
EIF2C2
KIF3A
ERCC6L
EGOT
PAIP1
MST1P9
MST1
CYB5A

cat(intersect(dgeCM[1:N,"SYMBOL"],dgeRS),sep='\n') #ISDB6354 & GSE27003
KCNE4
AKR1B1
CEACAM7
RARRES1
MPPED2
MMP2
LIN7A
LOX
IVL
COL5A3
STAC

cat(intersect(dgeBC[1:N,"SYMBOL"],dgeRS),sep='\n') #GSE20711 & GSE27003
C6orf97
SCUBE2
ERBB4
KCNN4
TFF1
PGR
CYP2B7P1
NCAM2
CRIP1
UPP1
CHI3L1
IL8
KRT16
ADCY1
AKR7A3
C14orf132
S100A8
AGR2
KCNE4
ADORA2B
